# Supplementary material for: SERS-Based Immunochromatographic Assay for Sensitive Detection of Escherichia coli O157:H7 Using a Novel WS2-AuDTNB Nanotag
Source: Sensors (Basel). 2025 Apr 14;25(8):2457. doi: 10.3390/s25082457 (PMC12031149; doi:10.3390/s25082457)
Supplement: Supplementary file 1 [file sensors-25-02457-s001.zip]

Archive with 1 entries (1 files):
- sensors-3534159-supplementary.docx
